# Supplementary material for: Host factor RBMX2 promotes epithelial cell apoptosis by downregulating APAF-1’s Retention Intron after Mycobacterium bovis infection
Source: Front Immunol. 2024 Sep 6;15:1431207. doi: 10.3389/fimmu.2024.1431207 (PMC11412827; doi:10.3389/fimmu.2024.1431207)
Supplement: Supplementary Table 1 — RT-qPCR primer sequences. [file Table1.xls]

## Sheet: Sheet1
RT-qPCR primer sequences
Gene Name	Primer (5'-3’)
cow-β-actin-F	AGCAAGCAGGAGTACGATGAG
cow-β-actin-R	ATCCAACCGACTGCTGTCA
cow-BAX-F	GCAGATCATGAAGACAGGGGC
cow-BAX-R	CCAGTTGAAGTTGCCGTCAG
cow-TNF-ɑ-F	AGAGGGAAGAGCAGTCCCCA
cow-TNF-ɑ-R	CATGAGGGCATTGGCATACG
cow-APAF-1-F	GTGAAAAATGAGCCCACCCA
cow-APAF-1-R	TGTCCTTACATCGGAAGAAGAG
cow-BCL-2-F	GAGTTCGGAGGGGTCATGTG
cow-BCL-2-R	GGGCCATACAGCTCCACAAA
cow-Caspase-3-F	TGGCGAAATGCAAAGAACGG
cow-Caspase-3-R	TGTGAGCGTGCTTTTTCAGC
cow-Caspase-9-F	GATCAGGCCAGGCAGCTAAT
cow-Caspase-9-R	CGGCTTTGATGGGTCATCCT
cow-APAF-1-INTRON-1-F	GATTCGGGCAGTGGAAACAC
cow-APAF-1-INTRON-1-R	GGACAGGCAGACGGTTTTGA
cow-APAF-1-INTRON-2-F	ACCGAACCCAAAACCTGCAT
cow-APAF-1-INTRON-2-R	ACCATTTGCTCAATTCGGTGC
