# Supplementary material for: Host factor RBMX2 promotes epithelial cell apoptosis by downregulating APAF-1’s Retention Intron after Mycobacterium bovis infection
Source: Front Immunol. 2024 Sep 6;15:1431207. doi: 10.3389/fimmu.2024.1431207 (PMC11412827; doi:10.3389/fimmu.2024.1431207)
Supplement: Supplementary Table 2 — RBMX2 sgRNA sequence. [file Table2.xls]

## Sheet: Sheet1
RBMX2 sgRNA sequence
RBMX2-sgRNA	sequence
sgRNA F	5′-CCTTGCCCAATTTTTCGGAGG-3′
sgRNA R	5′-ACAGGAGGATGGTAGTAACGG-3′
