# Supplementary material for: Host factor RBMX2 promotes epithelial cell apoptosis by downregulating APAF-1’s Retention Intron after Mycobacterium bovis infection
Source: Front Immunol. 2024 Sep 6;15:1431207. doi: 10.3389/fimmu.2024.1431207 (PMC11412827; doi:10.3389/fimmu.2024.1431207)
Supplement: Supplementary Table 3 — RT-qPCR primer sequences. [file Table3.xls]

## Sheet: Sheet1
RT-qPCR primer sequences
Gene Name	Primer(5'-3’)
cow-GPX2-F-1	ACCCGTTTTCCCTCATGACC
cow-GPX2-R-1	CGGCCCAATGAGGAACTTCT
cow-MUC16-F-1	TGTGCATGTGACAGCAGAGC
cow-MUC16-R-1	CTGGAAACTGGGAGTGGTCG
cow-THBS2-1-F	CCAGATCGACACGGACAACA
cow-THBS2-1-R	GTTGAAGACATCGTCCCCGT
cow-ZBP1-1-F	GGAGACCCGAGGTCACACA
cow-ZBP1-1-R	GCTTCTTCTTGGGCACTTGG
cow-ITGB2-1-F	CTGTCCCCACAGGAAGTGAC
cow-ITGB2--1-R	CTCCGGAAGGTCACGTTGAA
cow-RASGRF2-1-F	ACCGCCTCACACTGGTAAAG
cow-RASGRF2-1-R	CAGATCCCGGGCTTTGTTCT
